# Supplementary material for: Knowledge and Attitudes Concerning Herpes Zoster among People with COPD: An Interventional Survey Study
Source: Vaccines (Basel). 2022 Mar 10;10(3):420. doi: 10.3390/vaccines10030420 (PMC8951084; doi:10.3390/vaccines10030420)
Supplement: Supplementary file 1 [file vaccines-10-00420-s001.zip]

Archive with 1 entries (1 files):
- vaccines-1607622-supplementary.pdf
